# Supplementary material for: Diagnostic accuracy of AI-assisted chest radiographs in tuberculosis screening: A Ghanaian clinical study
Source: PLoS One. 2026 Mar 27;21(3):e0342988. doi: 10.1371/journal.pone.0342988 (PMC13028515; doi:10.1371/journal.pone.0342988)
Supplement: S1 Data — (CSV) [file pone.0342988.s001.csv]

Patient ID	Ground Truth	Radiologist	AI Prediction
P001	Negative	Negative	Negative
P002	Negative	Negative	Negative
P003	Negative	Negative	Negative
P004	Negative	Negative	Negative
P005	Positive	Positive	Positive
P006	Positive	Negative	Positive
P007	Positive	Positive	Positive
P008	Negative	Negative	Negative
P009	Negative	Negative	Negative
P010	Negative	Negative	Negative
P011	Positive	Positive	Positive
P012	Negative	Negative	Negative
P013	Negative	Negative	Negative
P014	Positive	Negative	Positive
P015	Positive	Positive	Positive
P016	Positive	Positive	Negative
P017	Negative	Negative	Negative
P018	Negative	Negative	Negative
P019	Negative	Negative	Negative
P020	Positive	Positive	Positive
P021	Negative	Negative	Negative
P022	Positive	Positive	Positive
P023	Positive	Positive	Positive
P024	Negative	Negative	Negative
P025	Negative	Positive	Negative
P026	Negative	Negative	Negative
P027	Positive	Positive	Positive
P028	Negative	Negative	Negative
P029	Negative	Negative	Negative
P030	Positive	Positive	Positive
P031	Negative	Negative	Negative
P032	Positive	Positive	Positive
P033	Positive	Positive	Positive
P034	Negative	Negative	Negative
P035	Negative	Negative	Negative
P036	Negative	Negative	Negative
P037	Negative	Negative	Negative
P038	Positive	Positive	Positive
P039	Negative	Negative	Negative
P040	Negative	Negative	Negative
P041	Positive	Positive	Positive
P042	Negative	Negative	Negative
P043	Positive	Positive	Positive
P044	Negative	Negative	Negative
P045	Positive	Positive	Positive
P046	Negative	Negative	Negative
P047	Negative	Negative	Negative
P048	Negative	Negative	Negative
P049	Negative	Negative	Negative
P050	Positive	Positive	Positive
P051	Negative	Negative	Negative
P052	Negative	Negative	Negative
P053	Negative	Negative	Negative
P054	Negative	Negative	Negative
P055	Negative	Negative	Negative
P056	Negative	Negative	Negative
P057	Positive	Positive	Positive
P058	Positive	Positive	Positive
P059	Positive	Negative	Positive
P060	Negative	Negative	Negative
P061	Negative	Negative	Negative
P062	Positive	Positive	Negative
P063	Negative	Negative	Negative
P064	Negative	Negative	Negative
P065	Positive	Negative	Positive
P066	Negative	Negative	Negative
P067	Positive	Negative	Positive
P068	Negative	Positive	Negative
P069	Positive	Positive	Positive
P070	Negative	Negative	Negative
P071	Negative	Negative	Negative
P072	Positive	Positive	Positive
P073	Positive	Positive	Positive
P074	Negative	Negative	Negative
P075	Negative	Negative	Negative
P076	Negative	Negative	Positive
P077	Negative	Negative	Negative
P078	Positive	Positive	Positive
P079	Negative	Negative	Positive
P080	Positive	Positive	Positive
P081	Negative	Negative	Negative
P082	Negative	Negative	Negative
P083	Negative	Negative	Negative
P084	Positive	Positive	Positive
P085	Negative	Negative	Positive
P086	Negative	Negative	Negative
P087	Negative	Negative	Negative
P088	Negative	Negative	Negative
P089	Negative	Negative	Negative
P090	Negative	Negative	Negative
P091	Positive	Negative	Positive
P092	Negative	Negative	Negative
P093	Negative	Negative	Negative
P094	Negative	Negative	Negative
P095	Negative	Negative	Negative
P096	Negative	Positive	Negative
P097	Negative	Negative	Negative
P098	Negative	Negative	Negative
P099	Positive	Positive	Positive
P100	Positive	Positive	Positive
P101	Positive	Positive	Positive
P102	Negative	Positive	Negative
P103	Negative	Negative	Negative
P104	Negative	Negative	Negative
P105	Negative	Negative	Negative
P106	Positive	Positive	Negative
P107	Negative	Negative	Negative
P108	Negative	Negative	Negative
P109	Positive	Positive	Positive
P110	Positive	Positive	Positive
P111	Positive	Positive	Positive
P112	Positive	Negative	Positive
P113	Negative	Positive	Negative
P114	Negative	Negative	Negative
P115	Negative	Negative	Negative
P116	Negative	Negative	Positive
P117	Negative	Negative	Negative
P118	Positive	Positive	Negative
P119	Negative	Negative	Negative
P120	Negative	Negative	Negative
P121	Negative	Negative	Positive
P122	Negative	Negative	Negative
P123	Negative	Negative	Negative
P124	Positive	Positive	Positive
P125	Positive	Positive	Positive
P126	Negative	Negative	Negative
P127	Negative	Negative	Negative
P128	Negative	Positive	Negative
P129	Positive	Positive	Positive
P130	Negative	Negative	Negative
P131	Negative	Negative	Negative
P132	Positive	Positive	Positive
P133	Positive	Positive	Positive
P134	Negative	Negative	Negative
P135	Negative	Negative	Negative
P136	Negative	Negative	Negative
P137	Negative	Negative	Negative
P138	Negative	Negative	Negative
P139	Negative	Negative	Negative
P140	Negative	Negative	Negative
P141	Negative	Negative	Negative
P142	Positive	Negative	Positive
P143	Negative	Negative	Negative
P144	Negative	Negative	Negative
P145	Positive	Positive	Positive
P146	Positive	Negative	Positive
P147	Negative	Positive	Negative
P148	Negative	Negative	Negative
P149	Positive	Positive	Negative
P150	Positive	Positive	Positive
P151	Negative	Negative	Negative
P152	Positive	Positive	Negative
P153	Positive	Positive	Positive
P154	Negative	Positive	Negative
P155	Negative	Negative	Negative
P156	Positive	Positive	Positive
P157	Negative	Negative	Negative
P158	Negative	Negative	Negative
P159	Positive	Positive	Positive
P160	Negative	Negative	Negative
P161	Negative	Negative	Negative
P162	Negative	Negative	Negative
P163	Negative	Negative	Negative
P164	Negative	Negative	Negative
P165	Positive	Negative	Positive
P166	Negative	Negative	Negative
P167	Negative	Negative	Negative
P168	Positive	Positive	Positive
P169	Positive	Positive	Positive
P170	Negative	Positive	Negative
P171	Negative	Negative	Negative
P172	Positive	Negative	Positive
P173	Negative	Negative	Negative
P174	Positive	Positive	Positive
P175	Negative	Negative	Negative
P176	Positive	Negative	Positive
P177	Negative	Negative	Negative
P178	Negative	Negative	Negative
P179	Negative	Positive	Negative
P180	Positive	Positive	Positive
P181	Negative	Negative	Negative
P182	Positive	Positive	Positive
P183	Negative	Negative	Negative
P184	Negative	Negative	Negative
P185	Positive	Positive	Positive
P186	Negative	Positive	Positive
P187	Negative	Negative	Negative
P188	Negative	Negative	Negative
P189	Negative	Positive	Negative
P190	Positive	Positive	Negative
P191	Positive	Positive	Positive
P192	Negative	Negative	Negative
P193	Negative	Negative	Negative
P194	Negative	Negative	Negative
P195	Negative	Negative	Negative
P196	Negative	Negative	Negative
P197	Negative	Negative	Positive
P198	Negative	Negative	Negative
P199	Negative	Positive	Negative
P200	Negative	Positive	Positive
P201	Negative	Negative	Negative
P202	Positive	Positive	Positive
P203	Positive	Positive	Positive
P204	Negative	Negative	Negative
P205	Negative	Negative	Negative
P206	Positive	Positive	Positive
P207	Positive	Positive	Negative
P208	Negative	Negative	Positive
P209	Positive	Negative	Positive
P210	Positive	Positive	Positive
P211	Negative	Negative	Positive
P212	Negative	Negative	Negative
P213	Negative	Positive	Negative
P214	Positive	Positive	Negative
P215	Negative	Negative	Negative
P216	Positive	Positive	Positive
P217	Negative	Negative	Negative
P218	Negative	Negative	Negative
P219	Negative	Positive	Negative
P220	Negative	Negative	Negative
P221	Negative	Negative	Negative
P222	Negative	Negative	Negative
P223	Positive	Negative	Positive
P224	Negative	Negative	Negative
P225	Positive	Positive	Positive
P226	Positive	Positive	Negative
P227	Negative	Negative	Negative
P228	Negative	Negative	Negative
P229	Negative	Negative	Negative
P230	Negative	Negative	Negative
P231	Negative	Negative	Negative
P232	Negative	Positive	Negative
P233	Negative	Positive	Negative
P234	Negative	Negative	Negative
P235	Positive	Positive	Positive
P236	Negative	Positive	Negative
P237	Positive	Positive	Negative
P238	Positive	Positive	Positive
P239	Negative	Negative	Negative
P240	Positive	Positive	Positive
P241	Negative	Positive	Negative
P242	Negative	Negative	Negative
P243	Negative	Negative	Negative
P244	Negative	Negative	Positive
P245	Positive	Positive	Positive
P246	Negative	Negative	Negative
P247	Negative	Negative	Negative
P248	Negative	Negative	Positive
P249	Negative	Negative	Negative
P250	Negative	Negative	Negative
P251	Positive	Positive	Positive
P252	Negative	Negative	Negative
P253	Negative	Negative	Negative
P254	Negative	Negative	Negative
P255	Positive	Positive	Positive
P256	Negative	Negative	Negative
P257	Negative	Negative	Negative
P258	Negative	Negative	Negative
P259	Negative	Negative	Negative
P260	Positive	Positive	Positive
P261	Negative	Negative	Negative
P262	Negative	Negative	Negative
P263	Positive	Positive	Positive
P264	Negative	Negative	Negative
P265	Negative	Negative	Negative
P266	Negative	Negative	Negative
P267	Negative	Negative	Negative
P268	Negative	Negative	Negative
P269	Negative	Positive	Negative
P270	Positive	Positive	Negative
P271	Negative	Negative	Negative
P272	Negative	Negative	Negative
P273	Negative	Negative	Negative
P274	Negative	Negative	Negative
P275	Negative	Negative	Negative
P276	Negative	Positive	Negative
P277	Negative	Negative	Negative
P278	Negative	Positive	Negative
P279	Negative	Negative	Negative
P280	Negative	Negative	Negative
P281	Negative	Negative	Negative
P282	Negative	Positive	Negative
P283	Negative	Negative	Negative
P284	Positive	Positive	Positive
P285	Negative	Negative	Negative
P286	Positive	Positive	Positive
P287	Negative	Negative	Negative
P288	Negative	Negative	Negative
P289	Positive	Positive	Positive
P290	Negative	Negative	Negative
P291	Positive	Positive	Positive
P292	Positive	Positive	Positive
P293	Negative	Negative	Negative
P294	Negative	Negative	Negative
P295	Positive	Positive	Positive
P296	Negative	Negative	Negative
P297	Negative	Negative	Negative
P298	Positive	Positive	Positive
P299	Negative	Negative	Negative
P300	Positive	Positive	Positive
P301	Negative	Negative	Negative
P302	Negative	Negative	Negative
P303	Negative	Negative	Negative
P304	Negative	Negative	Negative
P305	Negative	Negative	Negative
P306	Negative	Negative	Negative
P307	Positive	Positive	Positive
P308	Positive	Positive	Positive
P309	Positive	Negative	Positive
P310	Negative	Negative	Negative
P311	Negative	Negative	Negative
P312	Positive	Positive	Negative
P313	Negative	Negative	Negative
P314	Negative	Negative	Negative
P315	Positive	Negative	Positive
P316	Negative	Negative	Negative
P317	Positive	Negative	Positive
P318	Negative	Positive	Negative
P319	Positive	Positive	Positive
P320	Negative	Negative	Negative
P321	Negative	Negative	Negative
P322	Positive	Positive	Positive
P323	Positive	Positive	Positive
P324	Negative	Negative	Negative
P325	Negative	Negative	Negative
P326	Negative	Negative	Positive
P327	Negative	Negative	Negative
P328	Positive	Positive	Positive
P329	Negative	Negative	Positive
P330	Positive	Positive	Positive
P331	Negative	Negative	Negative
P332	Negative	Negative	Negative
P333	Negative	Negative	Negative
P334	Positive	Positive	Positive
P335	Negative	Negative	Positive
P336	Negative	Negative	Negative
P337	Negative	Negative	Negative
P338	Negative	Negative	Negative
P339	Negative	Negative	Negative
P340	Negative	Negative	Negative
P341	Positive	Negative	Positive
P342	Negative	Negative	Negative
P343	Negative	Negative	Negative
P344	Negative	Negative	Negative
P345	Negative	Negative	Negative
P346	Negative	Positive	Negative
P347	Negative	Negative	Negative
P348	Negative	Negative	Negative
P349	Positive	Positive	Positive
P350	Positive	Positive	Positive
P351	Positive	Positive	Positive
P352	Negative	Positive	Negative
P353	Negative	Negative	Negative
P354	Negative	Negative	Negative
P355	Negative	Negative	Negative
P356	Positive	Positive	Negative
P357	Negative	Negative	Negative
P358	Negative	Negative	Negative
P359	Positive	Positive	Positive
P360	Positive	Positive	Positive
P361	Positive	Positive	Positive
P362	Positive	Negative	Positive
P363	Negative	Positive	Negative
P364	Negative	Negative	Negative
P365	Negative	Negative	Negative
P366	Negative	Negative	Positive
P367	Negative	Negative	Negative
P368	Positive	Positive	Negative
P369	Negative	Negative	Negative
P370	Negative	Negative	Negative
P371	Negative	Negative	Positive
P372	Negative	Negative	Negative
P373	Negative	Negative	Negative
P374	Positive	Positive	Positive
P375	Positive	Positive	Positive
P376	Negative	Negative	Negative
P377	Negative	Negative	Negative
P378	Negative	Positive	Negative
P379	Positive	Positive	Positive
P380	Negative	Negative	Negative
P381	Negative	Negative	Negative
P382	Positive	Positive	Positive
P383	Positive	Positive	Positive
P384	Negative	Negative	Negative
P385	Negative	Negative	Negative
P386	Negative	Negative	Negative
P387	Negative	Negative	Negative
P388	Negative	Negative	Negative
P389	Negative	Negative	Negative
P390	Negative	Negative	Negative
P391	Negative	Negative	Negative
P392	Positive	Negative	Positive
P393	Negative	Negative	Negative
P394	Negative	Negative	Negative
P395	Positive	Positive	Positive
P396	Positive	Negative	Positive
P397	Negative	Positive	Negative
P398	Negative	Negative	Negative
P399	Positive	Positive	Negative
P400	Positive	Positive	Positive
P401	Negative	Negative	Negative
P402	Positive	Positive	Negative
P403	Positive	Positive	Positive
P404	Negative	Positive	Negative
P405	Negative	Negative	Negative
P406	Positive	Positive	Positive
P407	Negative	Negative	Negative
P408	Negative	Negative	Negative
P409	Positive	Positive	Positive
P410	Negative	Negative	Negative
P411	Negative	Negative	Negative
P412	Negative	Negative	Negative
P413	Negative	Negative	Negative
P414	Negative	Negative	Negative
P415	Positive	Negative	Positive
P416	Negative	Negative	Negative
P417	Negative	Negative	Negative
P418	Positive	Positive	Positive
P419	Positive	Positive	Positive
P420	Negative	Positive	Negative
P421	Negative	Negative	Negative
P422	Positive	Negative	Positive
P423	Negative	Negative	Negative
P424	Positive	Positive	Positive
P425	Negative	Negative	Negative
P426	Positive	Negative	Positive
P427	Negative	Negative	Negative
P428	Negative	Negative	Negative
P429	Negative	Positive	Negative
P430	Positive	Positive	Positive
P431	Negative	Negative	Negative
P432	Positive	Positive	Positive
P433	Negative	Negative	Negative
P434	Negative	Negative	Negative
P435	Positive	Positive	Positive
P436	Negative	Positive	Positive
P437	Negative	Negative	Negative
P438	Negative	Negative	Negative
P439	Negative	Positive	Negative
P40	Positive	Positive	Negative
P441	Positive	Positive	Positive
P442	Negative	Negative	Negative
P443	Negative	Negative	Negative
P444	Negative	Negative	Negative
P445	Negative	Negative	Negative
P446	Negative	Negative	Negative
P447	Negative	Negative	Positive
P448	Negative	Negative	Negative
P449	Negative	Positive	Negative
P450	Negative	Positive	Positive
P451	Negative	Negative	Negative
P452	Positive	Positive	Positive
P453	Positive	Positive	Positive
P454	Negative	Negative	Negative
P455	Negative	Negative	Negative
P456	Positive	Positive	Positive
P457	Positive	Positive	Negative
P458	Negative	Negative	Positive
P459	Positive	Negative	Positive
P460	Positive	Positive	Positive
P461	Negative	Negative	Positive
P462	Negative	Negative	Negative
P463	Negative	Positive	Negative
P464	Positive	Positive	Negative
P465	Negative	Negative	Negative
P466	Positive	Positive	Positive
P467	Negative	Negative	Negative
P468	Negative	Negative	Negative
P469	Negative	Positive	Negative
P470	Negative	Negative	Negative
P471	Negative	Negative	Negative
P472	Negative	Negative	Negative
P473	Positive	Negative	Positive
P474	Negative	Negative	Negative
P475	Positive	Positive	Positive
P476	Positive	Positive	Negative
P477	Negative	Negative	Negative
P478	Negative	Negative	Negative
P479	Negative	Negative	Negative
P480	Negative	Negative	Negative
P481	Negative	Negative	Negative
P482	Negative	Positive	Negative
P483	Negative	Positive	Negative
P484	Negative	Negative	Negative
P485	Positive	Positive	Positive
P486	Negative	Positive	Negative
P487	Positive	Positive	Negative
P488	Positive	Positive	Positive
P489	Negative	Negative	Negative
P490	Positive	Positive	Positive
P491	Negative	Positive	Negative
P492	Negative	Negative	Negative
P493	Negative	Negative	Negative
P494	Negative	Negative	Positive
P495	Positive	Positive	Positive
P496	Negative	Negative	Negative
P497	Negative	Negative	Negative
P498	Negative	Negative	Positive
P499	Negative	Negative	Negative
P500	Positive	Positive	Positive
P501	Negative	Negative	Negative
P502	Positive	Positive	Negative
P503	Positive	Positive	Positive
P504	Negative	Positive	Negative
P505	Negative	Negative	Negative
P506	Positive	Positive	Positive
P507	Negative	Negative	Negative
P508	Negative	Negative	Negative
P509	Positive	Positive	Positive
P510	Negative	Negative	Negative
P511	Negative	Negative	Negative
P512	Negative	Negative	Negative
P513	Negative	Negative	Negative
P514	Negative	Negative	Negative
P515	Positive	Negative	Positive
P516	Negative	Negative	Negative
P517	Negative	Negative	Negative
P518	Positive	Positive	Positive
P519	Positive	Positive	Positive
P520	Negative	Positive	Negative
P521	Negative	Negative	Negative
P522	Positive	Negative	Positive
P523	Negative	Negative	Negative
P524	Positive	Positive	Positive
P525	Negative	Negative	Negative
P526	Positive	Negative	Positive
P527	Negative	Negative	Negative
P528	Negative	Negative	Negative
P529	Negative	Positive	Negative
P530	Positive	Positive	Positive
P531	Negative	Negative	Negative
P532	Positive	Positive	Positive
P533	Negative	Negative	Negative
P534	Negative	Negative	Negative
P535	Positive	Positive	Positive
P536	Negative	Positive	Positive
P537	Negative	Negative	Negative
P538	Negative	Negative	Negative
P539	Negative	Positive	Negative
P540	Positive	Positive	Negative
P541	Positive	Positive	Positive
P542	Negative	Negative	Negative
P543	Negative	Negative	Negative
P544	Negative	Negative	Negative
P545	Negative	Negative	Negative
P546	Negative	Negative	Negative
P547	Negative	Negative	Positive
P548	Negative	Negative	Negative
P549	Negative	Positive	Negative
P550	Negative	Positive	Positive
P551	Negative	Negative	Negative
P552	Positive	Positive	Positive
P553	Positive	Positive	Positive
P554	Negative	Negative	Negative
P555	Negative	Negative	Negative
P556	Positive	Positive	Positive
P557	Positive	Positive	Negative
P558	Negative	Negative	Positive
P559	Positive	Negative	Positive
P560	Positive	Positive	Positive
P561	Negative	Negative	Positive
P562	Negative	Negative	Negative
P563	Negative	Positive	Negative
P564	Positive	Positive	Negative
P565	Negative	Negative	Negative
P566	Positive	Positive	Positive
P567	Negative	Negative	Negative
P568	Negative	Negative	Negative
P569	Negative	Positive	Negative
P570	Negative	Negative	Negative
P571	Negative	Negative	Negative
P572	Negative	Negative	Negative
P573	Positive	Negative	Positive
P574	Negative	Negative	Negative
P575	Positive	Positive	Positive
P576	Positive	Positive	Negative
P577	Negative	Negative	Negative
P578	Negative	Negative	Negative
P579	Negative	Negative	Negative
P580	Negative	Negative	Negative
P581	Negative	Negative	Negative
P582	Negative	Positive	Negative
P583	Negative	Positive	Negative
P584	Negative	Negative	Negative
P585	Positive	Positive	Positive
P586	Negative	Positive	Negative
P587	Positive	Positive	Negative
P588	Positive	Positive	Positive
P589	Negative	Negative	Negative
P590	Positive	Positive	Positive
P591	Negative	Positive	Negative
P592	Negative	Negative	Negative
P593	Negative	Negative	Negative
P594	Negative	Negative	Positive
P595	Positive	Positive	Positive
P596	Negative	Negative	Negative
P597	Negative	Negative	Negative
P598	Negative	Negative	Positive
P599	Negative	Negative	Negative
P600	Positive	Positive	Positive
P601	Negative	Negative	Negative
P602	Negative	Negative	Negative
P603	Negative	Negative	Negative
P604	Negative	Negative	Negative
P605	Positive	Positive	Positive
P606	Positive	Negative	Positive
P607	Positive	Positive	Positive
P608	Negative	Negative	Negative
P609	Negative	Negative	Negative
P610	Negative	Negative	Negative
P611	Positive	Positive	Positive
P612	Negative	Negative	Negative
P613	Negative	Negative	Negative
P614	Positive	Negative	Positive
P615	Positive	Positive	Positive
P616	Positive	Positive	Negative
P617	Negative	Negative	Negative
P618	Negative	Negative	Negative
P619	Negative	Negative	Negative
P620	Positive	Positive	Positive
P621	Negative	Negative	Negative
P622	Positive	Positive	Positive
P623	Positive	Positive	Positive
P624	Negative	Negative	Negative
P625	Negative	Positive	Negative
P626	Negative	Negative	Negative
P627	Positive	Positive	Positive
P628	Negative	Negative	Negative
P629	Negative	Negative	Negative
P630	Positive	Positive	Positive
P631	Negative	Negative	Negative
P632	Positive	Positive	Positive
P633	Positive	Positive	Positive
P634	Negative	Negative	Negative
P635	Negative	Negative	Negative
P636	Negative	Negative	Negative
P637	Negative	Negative	Negative
P638	Positive	Positive	Positive
P639	Negative	Negative	Negative
P640	Negative	Negative	Negative
P641	Positive	Positive	Positive
P642	Negative	Negative	Negative
P643	Positive	Positive	Positive
P644	Negative	Negative	Negative
P645	Positive	Positive	Positive
P646	Negative	Negative	Negative
P647	Negative	Negative	Negative
P648	Negative	Negative	Negative
P649	Negative	Negative	Negative
P650	Positive	Positive	Positive
P651	Negative	Negative	Negative
P652	Negative	Negative	Negative
P653	Negative	Negative	Negative
P654	Negative	Negative	Negative
P655	Negative	Negative	Negative
P656	Negative	Negative	Negative
P657	Positive	Positive	Positive
P658	Positive	Positive	Positive
P659	Positive	Negative	Positive
P660	Negative	Negative	Negative
P661	Negative	Negative	Negative
P662	Positive	Positive	Negative
P663	Negative	Negative	Negative
P664	Negative	Negative	Negative
P665	Positive	Negative	Positive
P666	Negative	Negative	Negative
P667	Positive	Negative	Positive
P668	Negative	Positive	Negative
P669	Positive	Positive	Positive
P670	Negative	Negative	Negative
P671	Negative	Negative	Negative
P672	Positive	Positive	Positive
P673	Positive	Positive	Positive
P674	Negative	Negative	Negative
P675	Negative	Negative	Negative
P676	Negative	Negative	Positive
P677	Negative	Negative	Negative
P678	Positive	Positive	Positive
P679	Negative	Negative	Positive
P680	Positive	Positive	Positive
P681	Negative	Negative	Negative
P682	Negative	Negative	Negative
P683	Negative	Negative	Negative
P684	Positive	Positive	Positive
P685	Negative	Negative	Positive
P686	Negative	Negative	Negative
P687	Negative	Negative	Negative
P688	Negative	Negative	Negative
P689	Negative	Negative	Negative
P690	Negative	Negative	Negative
P691	Positive	Negative	Positive
P692	Negative	Negative	Negative
P693	Negative	Negative	Negative
P694	Negative	Negative	Negative
P695	Negative	Negative	Negative
P696	Negative	Positive	Negative
P697	Negative	Negative	Negative
P698	Negative	Negative	Negative
P699	Positive	Positive	Positive
P700	Positive	Positive	Positive
P701	Positive	Positive	Positive
P702	Negative	Positive	Negative
P703	Negative	Negative	Negative
P704	Negative	Negative	Negative
P705	Negative	Negative	Negative
P706	Positive	Positive	Negative
P707	Negative	Negative	Negative
P708	Negative	Negative	Negative
P709	Positive	Positive	Positive
P710	Positive	Positive	Positive
P711	Positive	Positive	Positive
P712	Positive	Negative	Positive
P713	Negative	Positive	Negative
P714	Negative	Negative	Negative
P715	Negative	Negative	Negative
P716	Negative	Negative	Positive
P717	Negative	Negative	Negative
P718	Positive	Positive	Negative
P719	Negative	Negative	Negative
P720	Negative	Negative	Negative
P721	Negative	Negative	Positive
P722	Negative	Negative	Negative
P723	Negative	Negative	Negative
P724	Positive	Positive	Positive
P725	Positive	Positive	Positive
P726	Negative	Negative	Negative
P727	Negative	Negative	Negative
P728	Negative	Positive	Negative
P729	Positive	Positive	Positive
P730	Negative	Negative	Negative
P731	Negative	Negative	Negative
P732	Positive	Positive	Positive
P733	Positive	Positive	Positive
P734	Negative	Negative	Negative
P735	Negative	Negative	Negative
P736	Negative	Negative	Negative
P737	Negative	Negative	Negative
P738	Negative	Negative	Negative
P739	Negative	Negative	Negative
P740	Negative	Negative	Negative
P741	Negative	Negative	Negative
P742	Positive	Negative	Positive
P743	Negative	Negative	Negative
P744	Negative	Negative	Negative
P745	Positive	Positive	Positive
P746	Positive	Negative	Positive
P747	Negative	Positive	Negative
P748	Negative	Negative	Negative
P749	Positive	Positive	Negative
P750	Positive	Positive	Positive
P751	Negative	Negative	Negative
P752	Positive	Positive	Negative
P753	Positive	Positive	Positive
P754	Negative	Positive	Negative
P755	Negative	Negative	Negative
P756	Positive	Positive	Positive
P757	Negative	Negative	Negative
P758	Negative	Negative	Negative
P759	Positive	Positive	Positive
P760	Negative	Negative	Negative
P761	Negative	Negative	Negative
P762	Negative	Negative	Negative
P763	Negative	Negative	Negative
P764	Negative	Negative	Negative
P765	Positive	Negative	Positive
P766	Negative	Negative	Negative
P767	Negative	Negative	Negative
P768	Positive	Positive	Positive
P769	Positive	Positive	Positive
P770	Negative	Positive	Negative
P771	Negative	Negative	Negative
P772	Positive	Negative	Positive
P773	Negative	Negative	Negative
P774	Positive	Positive	Positive
P775	Negative	Negative	Negative
P776	Positive	Negative	Positive
P777	Negative	Negative	Negative
P778	Negative	Negative	Negative
P779	Negative	Positive	Negative
P780	Positive	Positive	Positive
P781	Negative	Negative	Negative
P782	Positive	Positive	Positive
P783	Negative	Negative	Negative
P784	Negative	Negative	Negative
P785	Positive	Positive	Positive
P786	Negative	Positive	Positive
P787	Negative	Negative	Negative
P788	Negative	Negative	Negative
P789	Negative	Positive	Negative
P790	Positive	Positive	Negative
P791	Positive	Positive	Positive
P792	Negative	Negative	Negative
P793	Negative	Negative	Negative
P794	Negative	Negative	Negative
P795	Negative	Negative	Negative
P796	Negative	Negative	Negative
P797	Negative	Negative	Positive
P798	Negative	Negative	Negative
P799	Negative	Positive	Negative
P800	Negative	Positive	Positive
P801	Negative	Negative	Negative
P802	Positive	Positive	Positive
P803	Positive	Positive	Positive
P804	Negative	Negative	Negative
P805	Negative	Negative	Negative
P806	Positive	Positive	Positive
P807	Positive	Positive	Negative
P808	Negative	Negative	Positive
P809	Positive	Negative	Positive
P810	Positive	Positive	Positive
P811	Negative	Negative	Positive
P812	Negative	Negative	Negative
P813	Negative	Positive	Negative
P814	Positive	Positive	Negative
P815	Negative	Negative	Negative
P816	Positive	Positive	Positive
P817	Negative	Negative	Negative
P818	Negative	Negative	Negative
P819	Negative	Positive	Negative
P820	Negative	Negative	Negative
P821	Negative	Negative	Negative
P822	Negative	Negative	Negative
P823	Positive	Negative	Positive
P824	Negative	Negative	Negative
P825	Positive	Positive	Positive
P826	Positive	Positive	Negative
P827	Negative	Negative	Negative
P828	Negative	Negative	Negative
P829	Negative	Negative	Negative
P830	Negative	Negative	Negative
P831	Negative	Negative	Negative
P832	Negative	Positive	Negative
P833	Negative	Positive	Negative
P834	Negative	Negative	Negative
P835	Positive	Positive	Positive
P836	Negative	Positive	Negative
P837	Positive	Positive	Negative
P838	Positive	Positive	Positive
P839	Negative	Negative	Negative
P840	Positive	Positive	Positive
P841	Negative	Positive	Negative
P842	Negative	Negative	Negative
P843	Negative	Negative	Negative
P844	Negative	Negative	Positive
P845	Positive	Positive	Positive
P846	Negative	Negative	Negative
P847	Negative	Negative	Negative
P848	Negative	Negative	Positive
P849	Negative	Negative	Negative
P850	Negative	Negative	Negative
P851	Positive	Positive	Positive
P852	Negative	Negative	Negative
P853	Negative	Negative	Negative
P854	Negative	Negative	Negative
P855	Positive	Positive	Positive
P856	Negative	Negative	Negative
P857	Negative	Negative	Negative
P858	Negative	Negative	Negative
P859	Negative	Negative	Negative
P860	Positive	Positive	Positive
P861	Negative	Negative	Negative
P862	Negative	Negative	Negative
P863	Positive	Positive	Positive
P864	Negative	Negative	Negative
P865	Negative	Negative	Negative
P866	Negative	Negative	Negative
P867	Negative	Negative	Negative
P868	Negative	Negative	Negative
P869	Negative	Positive	Negative
P870	Positive	Positive	Negative
P871	Negative	Negative	Negative
P872	Negative	Negative	Negative
P873	Negative	Negative	Negative
P874	Negative	Negative	Negative
P875	Negative	Negative	Negative
P876	Negative	Positive	Negative
P877	Negative	Negative	Negative
P878	Negative	Positive	Negative
P879	Negative	Negative	Negative
P880	Negative	Negative	Negative
P881	Negative	Negative	Negative
P882	Negative	Positive	Negative
P883	Negative	Negative	Negative
P884	Positive	Positive	Positive
P885	Negative	Negative	Negative
P886	Positive	Positive	Positive
P887	Negative	Negative	Negative
P888	Negative	Negative	Negative
P889	Positive	Positive	Positive
P890	Negative	Negative	Negative
P891	Positive	Positive	Positive
P892	Positive	Positive	Positive
P893	Negative	Negative	Negative
P894	Negative	Negative	Negative
P895	Positive	Positive	Positive
P896	Negative	Negative	Negative
P897	Negative	Negative	Negative
P898	Positive	Positive	Positive
P899	Negative	Negative	Negative
P900	Positive	Positive	Positive
P901	Negative	Negative	Negative
P902	Negative	Negative	Negative
P903	Negative	Negative	Negative
P904	Negative	Negative	Negative
P905	Negative	Negative	Negative
P906	Negative	Negative	Negative
P907	Positive	Positive	Positive
P908	Positive	Positive	Positive
P909	Positive	Negative	Positive
P910	Negative	Negative	Negative
P911	Negative	Negative	Negative
P912	Positive	Positive	Negative
P913	Negative	Negative	Negative
P914	Negative	Negative	Negative
P915	Positive	Negative	Positive
P916	Negative	Negative	Negative
P917	Positive	Negative	Positive
P918	Negative	Positive	Negative
P919	Positive	Positive	Positive
P920	Negative	Negative	Negative
P921	Negative	Negative	Negative
P922	Positive	Positive	Positive
P923	Positive	Positive	Positive
P924	Negative	Negative	Negative
P925	Negative	Negative	Negative
P926	Negative	Negative	Positive
P927	Negative	Negative	Negative
P928	Positive	Positive	Positive
P929	Negative	Negative	Positive
P930	Positive	Positive	Positive
P931	Negative	Negative	Negative
P932	Negative	Negative	Negative
P933	Negative	Negative	Negative
P934	Positive	Positive	Positive
P935	Negative	Negative	Positive
P936	Negative	Negative	Negative
P937	Negative	Negative	Negative
P938	Negative	Negative	Negative
P939	Negative	Negative	Negative
P940	Negative	Negative	Negative
P941	Positive	Negative	Positive
P942	Negative	Negative	Negative
P943	Negative	Negative	Negative
P944	Negative	Negative	Negative
P945	Negative	Negative	Negative
P946	Negative	Positive	Negative
P947	Negative	Negative	Negative
P948	Negative	Negative	Negative
P949	Positive	Positive	Positive
P950	Positive	Positive	Positive
P951	Positive	Positive	Positive
P952	Negative	Positive	Negative
P953	Negative	Negative	Negative
P954	Negative	Negative	Negative
P955	Negative	Negative	Negative
P956	Positive	Positive	Negative
P957	Negative	Negative	Negative
P958	Negative	Negative	Negative
P959	Positive	Positive	Positive
P960	Positive	Positive	Positive
P961	Positive	Positive	Positive
P962	Positive	Negative	Positive
P963	Negative	Positive	Negative
P964	Negative	Negative	Negative
P965	Negative	Negative	Negative
P966	Negative	Negative	Positive
P967	Negative	Negative	Negative
P968	Positive	Positive	Negative
P969	Negative	Negative	Negative
P970	Negative	Negative	Negative
P971	Negative	Negative	Positive
P972	Negative	Negative	Negative
P973	Negative	Negative	Negative
P974	Positive	Positive	Positive
P975	Positive	Positive	Positive
P976	Negative	Negative	Negative
P977	Negative	Negative	Negative
P978	Negative	Positive	Negative
P979	Positive	Positive	Positive
P980	Negative	Negative	Negative
P981	Negative	Negative	Negative
P982	Positive	Positive	Positive
P983	Positive	Positive	Positive
P984	Negative	Negative	Negative
P985	Negative	Negative	Negative
P986	Negative	Negative	Negative
P987	Negative	Negative	Negative
P988	Negative	Negative	Negative
P989	Negative	Negative	Negative
P990	Negative	Negative	Negative
P991	Negative	Negative	Negative
P992	Positive	Negative	Positive
P993	Negative	Negative	Negative
P994	Negative	Negative	Negative
P995	Positive	Positive	Positive
P996	Positive	Negative	Positive
P997	Negative	Positive	Negative
P998	Negative	Negative	Negative
P999	Positive	Positive	Negative
P1000	Positive	Positive	Positive
P1001	Negative	Negative	Negative
P1002	Positive	Positive	Positive
P1003	Positive	Positive	Positive
P1004	Negative	Negative	Negative
P1005	Negative	Negative	Negative
P1006	Positive	Positive	Positive
P1007	Negative	Negative	Negative
P1008	Negative	Negative	Negative
P1009	Positive	Positive	Positive
P1010	Positive	Positive	Positive
